# Supplementary material for: Resveratrol Stabilization and Loss by Sodium Caseinate, Whey and Soy Protein Isolates: Loading, Antioxidant Activity, Oxidability
Source: Antioxidants (Basel). 2022 Mar 28;11(4):647. doi: 10.3390/antiox11040647 (PMC9030250; doi:10.3390/antiox11040647)
Supplement: Supplementary file 1 [file antioxidants-11-00647-s001.zip]

Archive with 1 entries (1 files):
- antioxidants-1636191-SI.pdf
